# Supplementary material for: Development of a Novel Anti-CD44 Variant 5 Monoclonal Antibody C44Mab-3 for Multiple Applications against Pancreatic Carcinomas
Source: Antibodies (Basel). 2023 Apr 28;12(2):31. doi: 10.3390/antib12020031 (PMC10204397; doi:10.3390/antib12020031)
Supplement: Supplementary file 1 [file antibodies-12-00031-s001.zip]

Archive with 1 entries (1 files):
- antibodies-2217383-supplementary.pdf
